# Supplementary material for: Development of Intraoperative Near-Infrared Fluorescence Imaging System Using a Dual-CMOS Single Camera
Source: Sensors (Basel). 2022 Jul 26;22(15):5597. doi: 10.3390/s22155597 (PMC9370963; doi:10.3390/s22155597)
Supplement: Supplementary file 1 [file sensors-22-05597-s001.zip]

Archive with 1 entries (1 files):
- lymph node dissection experiment.mp4
